# Supplementary material for: Essential APSES Transcription Factors for Mycotoxin Synthesis, Fungal Development, and Pathogenicity in Aspergillus flavus
Source: Front Microbiol. 2017 Nov 20;8:2277. doi: 10.3389/fmicb.2017.02277 (PMC5702001; doi:10.3389/fmicb.2017.02277)
Supplement: Table S1 — Primers used in this study. [file Table1.XLSX]

## Sheet: Sheet1
Primer name	sequence（5→3）
PyrGF	GCCTCAAACAATGCTCTTCA	Gene deletion
PyrGR	GTCTGAGAGGAGGCACTGAT
PYRGYZF	ACGCCAAGGCTTTATCTATG
PYRGYZR	GTAGCCGAGCAATGAGGTAT
AFLA_020130F1	ACCAGCGGTGACTACTACAT
AFLA_020130F2	ATCTCCTGGCGGGTGGCTAA
AFLA_020130R1	GAAGACAACGAGGACAGGAT
AFLA_020130R2	TGGTGCCTGAAATAGTAGCC
AFLA_020130PF	CACGCATCAGTGCCTCCTCTCAGACAATGTAATTTCTGGTTCTCA
AFLA_020130PR	GAGGGTGAAGAGCATTGTTTGAGGCGCTGCGATGCGGCTTAACCG
AFLA_046990F1	CCCAACTATCACGGTCAATT
AFLA_046990F2	ATTTATTCGGCGTTAATCGT
AFLA_046990R1	GATTCTCGTCAGCGTTCTCC
AFLA_046990R2	GGTTGATGATGATGCCGATG
AFLA_046990PF	CACGCATCAGTGCCTCCTCTCAGACGGCCTTCAAGTGGTGTCCCC
AFLA_046990PR	GAGGGTGAAGAGCATTGTTTGAGGCAGACGTTCGAACACCCGCGA
AFLA_076560F1	CCTTTGTCCCGTATTCCACC
AFLA_076560F2	GGTATGGGCGGCTCAAGGTG
AFLA_076560R1	CGGGTGGTAGACTTGGTAGG
AFLA_076560R2	CGCTGTATGCTTGCCTTCTC
AFLA_076560PF	CACGCATCAGTGCCTCCTCTCAGACCACCATCTACGACATACGAA
AFLA_076560PR	GAGGGTGAAGAGCATTGTTTGAGGCTGCCGACTGTTGCGATCCTT
AFLA_132630F1	GCACCAGAGGTAGAGGAAAC
AFLA_132630F2	CTTCGTGCTCAGGCATTGTG
AFLA_132630R1	ACAATAATACCCGTTTCCCT
AFLA_132630R2	GGACACTAAGCATACCCTCA
AFLA_132630PF	CACGCATCAGTGCCTCCTCTCAGACTGATTTTACCCACACAGAGC
AFLA_132630PR	GAGGGTGAAGAGCATTGTTTGAGGCTCAAGAACAATACGAGAATC
AFLA_008860F1	TATAAAAGCGGCAACATCCG
AFLA_008860F2	CAGACGGGACTTACAGCAAA
AFLA_008860R1	CTCGTCAGTCTTCCTGGTAA
AFLA_008860R2	TCAGGACCCTTATCCGAAAT
AFLA_008860pyrGF	CACGCATCAGTGCCTCCTCTCAGACTCTTCTATAGTGGGTTACTT
AFLA_008860pyrGR	GGGTGAAGAGCATTGTTTGAGGCGCTCGATAGAGTTTGTAACC
aflRR1	AGCAATTTGAGGGTTTACAGGGAAT	aflR overexpression
aflRR2	TTCCACCAACACCAACGACTCTTCA
PgpdA-aflRF	CTACCCCGCTTGAGCAGACATCACCATGGTTGACCATATCTCCCCCCGGG
PgpdAF1	AGTCAGACGGCGTAACCAAA
PgpdAF2	GTAAGGATTTCGGCACGG
PgpdAR1	GGTGATGTCTGCTCAAGCGG
AFLA_008860RTF	CGCATTCTTCTACTCCGTAC	Real-time quantative PCR
AFLA_008860RTR	CCAGACATCCTCCTCATCAC
AFLA_020130RTF	TTGTGCGTGCAGTTCTATTT
AFLA_020130RTR	ATTGGAGTCTTGGCAGGATA
AFLA_046990RTF	CAAGGAATGAACTCGGGTGT
AFLA_046990RTR	GGGAGCATATTGAGGGTGGG
AFLA_076560RTF	AAGGAGACACGGCACTGAAT
AFLA_076560RTR	TTGGCTAGTTGGTCCATAAA
AFLA_132630RTF	GCAAGGAAACCAGCGAGGAT
AFLA_132630RTR	CTTCAATCGGAGGCAAGTCA
aflC/F	GGTGGTGGACAAAGCGTTAGT
aflC/R	CGTAGTAGCAGCAGCCTTGG
AflD/F	GTGGTGGTTGCCAATGCG
AflD/R	CTGAAACAGTAGGACGGGAGC
AflK/ F	GAGCGACAGGAGTAACCGTAAG
AflK/ R	CCGATTCCAGACACCATTAGCA
AflO/F	GATTGGGATGTGGTCATGCGATT
AflO/R	GCCTGGGTCCGAAGAATGC
aflP/ F	ACGAAGCCACTGGTAGAGGAGATG
aflP/ R	GTGAATGACGGCAGGCAGGT
aflS/ F	CGAGTCGCTCAGGCGCTCAA
aflS/ R	GCTCAGACTGACCGCCGCTC
aflR/F	AAAGCACCCTGTCTTCCCTAAC
aflR/R	GAAGAGGTGGGTCAGTGTTTGTAG
LaeA/ F	TTGTTGGGGTTGACCTTGCT
LaeA/ R	GCCATCCCATCACACTTCCA
veA/F	ATCACCTTCGCATACAACGC
veA/R	ATGGGCGGTCCAAGTAAGC
mtfARTF	GCAAAGCGTCAAAGAACCAG
mtfARTR	GCAGGAGAAGCGTAGGGAGC
wetAF	TGTTGACGCATCTTCCTTTG
wetAR	AGTTACCGACTTGGCTCCCT
abaA/F	TCTTCGGTTGATGGATGATTTC
abaA/R	CCGTTGGGAGGCTGGGT
brlA/F	GCCTCCAGCGTCAACCTTC
brlA/R	TCTCTTCAAATGCTCTTGCCTC
SclRRTF	CAATGAGCCTATGGGAGTGG
SclRRTR	ATCTTCGCCCGAGTGGTT
NsdCRTF	GCCAGACTTGCCAATCAC
NsdCRTR	CATCCACCTTGCCCTTTA
NsdDRTF	GGACTTGCGGGTCGTGCTA
NsdDRTR	AGAACGCTGGGTCTGGTGC
actinRTF	ACGGTGTCGTCACAAACTGG
actinRTR	CGGTTGGACTTAGGGTTGATAG
